# Supplementary material for: In Vitro Evaluation of ACE and DPP-IV Inhibitory, and GLP-1 Stimulation Activities of Collagen Hydrolysate Enriched in Tripeptides
Source: Biomedicines. 2026 Mar 5;14(3):589. doi: 10.3390/biomedicines14030589 (PMC13023980; doi:10.3390/biomedicines14030589)
Supplement: Supplementary file 1 [file biomedicines-14-00589-s001.zip]

Archive with 1 entries (1 files):
- biomedicines-4179346-supplementary.pdf
